# Supplementary material for: Methyl benzoate exhibits insecticidal and repellent activities against Bemisia tabaci (Gennadius) (Hemiptera: Aleyrodidae)
Source: PLoS One. 2018 Dec 4;13(12):e0208552. doi: 10.1371/journal.pone.0208552 (PMC6279029; doi:10.1371/journal.pone.0208552)
Supplement: S1 File — (XLSX) [file pone.0208552.s001.xlsx]

## Sheet: Direct spray application assay
	Contact toxicity of methyl benzoate (MB) against adults of Bemisia tabaci
				Mortality
	Treatment	Replication	N	0 h	6 h	12 h	18 h	24 h	30 h	36 h	42 h	48 h	54 h	60 h	66 h	72 h
	2% MB	1	20	0	11	15	18	20
		2	20	0	9	14	18	20
		3	20	0	8	13	17	20
	Treatment	Replication	N	0 h	6 h	12 h	18 h	24 h	30 h	36 h	42 h	48 h	54 h	60 h	66 h	72 h
	1% MB	1	20	0	8	12	15	18	20
		2	20	0	10	14	16	19	20
		3	20	0	9	12	16	18	20
	Treatment	Replication	N	0 h	6 h	12 h	18 h	24 h	30 h	36 h	42 h	48 h	54 h	60 h	66 h	72 h
	0.5% MB	1	20	0	5	8	10	13	15	18	20
		2	20	0	4	7	12	14	16	19	20
		3	20	0	4	6	9	12	16	17	20
	Treatment	Replication	N	0 h	6 h	12 h	18 h	24 h	30 h	36 h	42 h	48 h	54 h	60 h	66 h	72 h
	0.25% MB	1	20	0	4	6	8	11	14	17	18	20
		2	20	0	3	5	9	10	13	16	19	20
		3	20	0	3	4	6	9	11	16	17	19	20
	Treatment	Replication	N	0 h	6 h	12 h	18 h	24 h	30 h	36 h	42 h	48 h	54 h	60 h	66 h	72 h
	0.1% MB	1	20	0	2	4	5	8	10	13	15	18	20	20
		2	20	0	3	5	7	9	12	12	14	17	18	20
		3	20	0	1	4	5	7	10	13	13	15	17	19	20
	Treatment	Replication	N	0 h	6 h	12 h	18 h	24 h	30 h	36 h	42 h	48 h	54 h	60 h	66 h	72 h
	0	1	20	0	0	0	1	1	1	1	1	1	2	2	2	3
		2	20	0	0	0	0	1	1	1	2	2	2	3	3	3
		3	20	0	0	0	0	0	0	0	1	1	1	2	2	2

## Sheet: Residual assay
	Contact toxicity of methyl benzoate (MB) against adults of Bemisia tabaci
				Mortality
	Treatment	Replication	N	0 h	12 h	24 h	36 h	48 h	60 h	72 h	84 h	96 h	108 h	120 h
	2% MB	1	20	0	8	13	18	20
		2	20	0	5	11	15	20
		3	20	0	7	12	16	20
	Treatment	Replication	N	0 h	12 h	24 h	36 h	48 h	60 h	72 h	84 h	96 h	108 h	120 h
	1% MB	1	20	0	7	11	14	17	20
		2	20	0	5	9	12	15	18	20
		3	20	0	4	10	12	15	19	20
	Treatment	Replication	N	0 h	12 h	24 h	36 h	48 h	60 h	72 h	84 h	96 h	108 h	120 h
	0.5% MB	1	20	0	5	6	9	13	17	19	20
		2	20	0	4	4	7	11	14	17	19	20
		3	20	0	2	3	5	10	13	17	19	20
	Treatment	Replication	N	0 h	12 h	24 h	36 h	48 h	60 h	72 h	84 h	96 h	108 h	120 h
	0.25% MB	1	20	0	4	5	8	9	11	15	17	19	20
		2	20	0	2	3	5	8	10	12	16	18	20
		3	20	0	1	2	4	8	9	12	15	18	20
	Treatment	Replication	N	0 h	12 h	24 h	36 h	48 h	60 h	72 h	84 h	96 h	108 h	120 h
	0.1% MB	1	20	0	2	3	5	7	10	13	15	16	18	20
		2	20	0	1	2	3	5	7	11	13	15	17	20
		3	20	0	1	2	4	6	8	10	13	15	18	20
	Treatment	Replication	N	0 h	12 h	24 h	36 h	48 h	60 h	72 h	84 h	96 h	108 h	120 h
	0	1	20	0	0	1	1	1	1	1	2	2	3	3
		2	20	0	0	0	0	1	1	1	1	2	2	2
		3	20	0	0	0	1	1	1	1	2	2	2	2

## Sheet: Hatchability 
	Contact toxicity of methyl benzoate (MB) against Bemisia tabaci during egg stages
	Treatment	Replication	N	Number of eggs hatch
	2% MB	1	30	1
		2	30	2
		3	30	2
	1% MB	1	30	9
		2	30	7
		3	30	5
	0.5% MB	1	30	16
		2	30	15
		3	30	12
	0.25% MB	1	30	19
		2	30	16
		3	30	18
	0.1% MB	1	30	21
		2	30	22
		3	30	20
	0	1	30	29
		2	30	28
		3	30	29

## Sheet: Adult eclosion
	Contact toxicity of methyl benzoate (MB) against Bemisia tabaci during nymphal stages
	Treatment	Replication	N	Number of adult eclosion
	2% MB	1	15	0
		2	15	0
		3	15	0
	1% MB	1	15	2
		2	15	1
		3	15	0
	0.5% MB	1	15	5
		2	15	5
		3	15	3
	0.25% MB	1	15	8
		2	15	7
		3	15	8
	0.1% MB	1	15	11
		2	15	11
		3	15	9
	0	1	15	15
		2	15	14
		3	15	14

## Sheet: MB spray on tomato plants
	Efficacy of methyl benzoate (MB) against Bemisia tabaci in pot culture
	Treatment	Replication	Number of nymph per plant before spraying					Number of B. tabaci alive
	1% MB	1	20					0
		2	30					0
		3	30					0
	Treatment	Replication	Number of nymph per plant before spraying					Number of B. tabaci alive
	0.5% MB	1	28					5
		2	50					7
		3	48					8
	Treatment	Replication	Number of nymph per plant before spraying					Number of B. tabaci alive
	0.25% MB	1	45					11
		2	73					18
		3	22					7
	Treatment	Replication	Number of nymph per plant before spraying					Number of B. tabaci alive
	0	1	88					79
		2	45					40
		3	42					36

## Sheet: Fumigation toxicity
		Fumigant toxicity of methyl benzoate (MB) against adults of Bemisia tabaci
				Mortality
		Treatment	Replication	N	2 h	4 h	6 h	8 h	10 h
		1% MB	1	30	5	7	16	22	30
			2	30	4	6	16	21	29
			3	30	5	9	18	23	28
		Treatment	Replication	N	2 h	4 h	6 h	8 h	10 h
		0.5% MB	1	30	3	5	11	18	19
			2	30	2	7	12	16	20
			3	30	4	7	14	17	22
		Treatment	Replication	N	2 h	4 h	6 h	8 h	10 h
		0.25% MB	1	30	2	4	7	12	14
			2	30	2	5	9	14	15
			3	30	3	6	9	14	14
		Treatment	Replication	N	2 h	4 h	6 h	8 h	10 h
		0.1% MB	1	30	1	2	4	7	11
			2	30	2	4	7	9	13
			3	30	1	3	6	8	12
		Treatment	Replication	N	2 h	4 h	6 h	8 h	10 h
		0	1	30	0	0	0	1	1
			2	30	0	0	0	0	1
			3	30	0	0	1	2	2

## Sheet: Repellency in lab
		Repellency effects of methyl benzoate (MB) against adults of Bemisia tabaci
					1 h post treatment time						3 h post treatment time						6 h post treatment time
		Concentration	Replication	N	No. of whitefly in treatment			No. of whitefly in control			No. of whitefly in treatment			No. of whitefly in control			No. of whitefly in treatment			No. of whitefly in control
		2% MB	1	20	2			17			1			18			5			14
			2	20	1			17			2			17			4			15
			3	20	3			15			2			16			4			16
		1% MB	1	20	3			15			3			15			6			12
			2	20	5			13			1			17			4			15
			3	20	5			14			2			16			5			15
		0.5% MB	1	20	6			13			5			13			7			11
			2	20	5			12			7			11			8			10
			3	20	6			12			5			14			6			12
		0.25% MB	1	20	8			11			6			13			7			10
			2	20	7			11			8			10			7			11
			3	20	6			12			6			12			8			11
		0.1% MB	1	20	8			9			8			10			8			9
			2	20	9			10			9			11			8			10
			3	20	7			11			7			12			7			10
		0	1	20	8			9			9			8			9			8
			2	20	8			10			8			9			8			9
			3	20	9			8			8			8			8			8

## Sheet: Repellency in greenhouse
		Repellency activities of methyl benzoate (MB) sprayed tomato plants
					24 h post treatment time						48 h post treatment time
		Concentration	Replication	N	No. of whitefly in treated plant			No. of whitefly in control plant			No. of whitefly in treated plant			No. of whitefly in control plant
		2% MB	1	100	2			83			5			87
			2	100	1			87			4			85
			3	100	2			81			6			88
		1% MB	1	100	2			77			7			76
			2	100	7			81			10			82
			3	100	5			72			7			78
		0.5% MB	1	100	10			78			13			78
			2	100	15			81			9			83
			3	100	17			77			14			80
		0.25% MB	1	100	23			72			30			57
			2	100	17			74			24			71
			3	100	21			69			28			73
		0.1% MB	1	100	28			67			24			67
			2	100	23			65			35			61
			3	100	29			61			32			51
		0	1	100	42			46			44			45
			2	100	39			45			45			46
			3	100	48			43			47			49

## Sheet: Anti-oviposition in greenhouse
		Anti-oviposition activity of tomato plants sprayed with methyl benzoate
				24 h post treatment time						48 h post treatment time
		Concentration	Replication	No. of eggs on treated plant			No. of eggs on control plant			No. of eggs on treated plant			No. of eggs on control plant
		2% MB	1	2			176			7			389
			2	1			192			10			421
			3	2			187			12			326
		1% MB	1	2			128			12			354
			2	7			158			14			288
			3	5			145			9			317
		0.5% MB	1	10			103			26			321
			2	12			97			21			385
			3	17			133			31			376
		0.25% MB	1	23			87			75			275
			2	17			125			53			248
			3	21			109			67			221
		0.1% MB	1	23			76			88			309
			2	34			114			120			222
			3	27			88			134			214
		0	1	88			95			125			215
			2	102			105			132			280
			3	112			115			144			260
